# Supplementary material for: Metastatic Renal Cell Carcinoma to Pancreas: Case Series and Review of the Literature
Source: Diagnostics (Basel). 2023 Apr 7;13(8):1368. doi: 10.3390/diagnostics13081368 (PMC10137405; doi:10.3390/diagnostics13081368)
Supplement: Supplementary file 1 [file diagnostics-13-01368-s001.zip]

Archive with 1 entries (1 files):
- diagnostics-2254516-supplementary.pdf
